# Supplementary material for: Contact Allergy in Atopic Dermatitis and Psoriasis: A Retrospective Study
Source: Diagnostics (Basel). 2025 Mar 19;15(6):766. doi: 10.3390/diagnostics15060766 (PMC11940888; doi:10.3390/diagnostics15060766)
Supplement: Supplementary file 1 [file diagnostics-15-00766-s001.zip]

Archive with 1 entries (1 files):
- diagnostics-3522549-supplementary.pdf
